# Supplementary material for: Green Seaweed Caulerpa racemosa as a Novel Non-Small Cell Lung Cancer Inhibitor in Overcoming Tyrosine Kinase Inhibitor Resistance: An Analysis Employing Network Pharmacology, Molecular Docking, and In Vitro Research
Source: Mar Drugs. 2024 Jun 12;22(6):272. doi: 10.3390/md22060272 (PMC11204876; doi:10.3390/md22060272)
Supplement: Supplementary file 1 [file marinedrugs-22-00272-s001.zip]

Archive with 3 entries (3 files):
- TABLE S1.xlsm
- Table S2.pdf
- TABLE S3.xlsx
