# Supplementary material for: Green Seaweed Caulerpa racemosa as a Novel Non-Small Cell Lung Cancer Inhibitor in Overcoming Tyrosine Kinase Inhibitor Resistance: An Analysis Employing Network Pharmacology, Molecular Docking, and In Vitro Research
Source: Mar Drugs. 2024 Jun 12;22(6):272. doi: 10.3390/md22060272 (PMC11204876; doi:10.3390/md22060272)
Supplement: Supplementary file 1 [file marinedrugs-22-00272-s001.zip › TABLE S1.xlsm]

## Sheet: Sheet1
GET
FILE='C:\PUBLICATION\SEAGRAPE\SUPPLEMENTARY DATA\SEAGRAPE.sav'.
DATASET NAME DataSet1 WINDOW=FRONT.
ONEWAY DELTAG BY COMPUND
/STATISTICS HOMOGENEITY
/MISSING ANALYSIS
/CRITERIA=CILEVEL(0.95)
/POSTHOC=TUKEY ALPHA(0.05).
Oneway
Notes
Output Created		12-MAY-2024 10:59:12
Comments
Input	Data	C:\PUBLICATION\SEAGRAPE\SUPPLEMENTARY DATA\SEAGRAPE.sav
	Active Dataset	DataSet1
	Filter	<none>
	Weight	<none>
	Split File	<none>
	N of Rows in Working Data File	100
Missing Value Handling	Definition of Missing	User-defined missing values are treated as missing.
	Cases Used	Statistics for each analysis are based on cases with no missing data for any variable in the analysis.
Syntax		ONEWAY DELTAG BY COMPUND /STATISTICS HOMOGENEITY /MISSING ANALYSIS /CRITERIA=CILEVEL(0.95) /POSTHOC=TUKEY ALPHA(0.05).
Resources	Processor Time	00:00:00.00
	Elapsed Time	00:00:00.02
[DataSet1] C:\PUBLICATION\SEAGRAPE\SUPPLEMENTARY DATA\SEAGRAPE.sav
Tests of Homogeneity of Variances
		Levene Statistic	df1	df2	Sig.
∆G values	Based on Mean	0.853655	4	45	0.498986
	Based on Median	0.739327	4	45	0.570147
	Based on Median and with adjusted df	0.739327	4	30.7278	0.572445
	Based on trimmed mean	0.842501	4	45	0.505647
ANOVA
∆G values
	Sum of Squares	df	Mean Square	F	Sig.
Between Groups	17.0588	4	4.2647	8.92363	2.15185e-05
Within Groups	21.506	45	0.477911
Total	38.5648	49
Post Hoc Tests
Multiple Comparisons
Dependent Variable:	∆G values
Tukey HSD
(I) Compounds	(J) Compounds	Mean Difference (I-J)	Std. Error	Sig.	95% Confidence Interval
					Lower Bound	Upper Bound
Osimertinib	Mitoxantrone	-0.64	0.309164	0.250778	-1.51847	0.238473
	Caulerpin	-0.37	0.309164	0.753158	-1.24847	0.508473
	Caulersin	.92000*	0.309164	0.0359762	0.0415267	1.79847
	Racemosin	-0.65	0.309164	0.236931	-1.52847	0.228473
Mitoxantrone	Osimertinib	0.64	0.309164	0.250778	-0.238473	1.51847
	Caulerpin	0.27	0.309164	0.90517	-0.608473	1.14847
	Caulersin	1.56000*	0.309164	7.47684e-05	0.681527	2.43847
	Racemosin	-0.01	0.309164	1	-0.888473	0.868473
Caulerpin	Osimertinib	0.37	0.309164	0.753158	-0.508473	1.24847
	Mitoxantrone	-0.27	0.309164	0.90517	-1.14847	0.608473
	Caulersin	1.29000*	0.309164	0.00122639	0.411527	2.16847
	Racemosin	-0.28	0.309164	0.893235	-1.15847	0.598473
Caulersin	Osimertinib	-.92000*	0.309164	0.0359762	-1.79847	-0.0415267
	Mitoxantrone	-1.56000*	0.309164	7.47684e-05	-2.43847	-0.681527
	Caulerpin	-1.29000*	0.309164	0.00122639	-2.16847	-0.411527
	Racemosin	-1.57000*	0.309164	6.71937e-05	-2.44847	-0.691527
Racemosin	Osimertinib	0.65	0.309164	0.236931	-0.228473	1.52847
	Mitoxantrone	0.01	0.309164	1	-0.868473	0.888473
	Caulerpin	0.28	0.309164	0.893235	-0.598473	1.15847
	Caulersin	1.57000*	0.309164	6.71937e-05	0.691527	2.44847
*. The mean difference is significant at the 0.05 level.
Homogeneous Subsets
∆G values
Tukey HSDa
Compounds	N	Subset for alpha = 0.05
		1	2
Caulersin	10	-9.72
Osimertinib	10		-8.8
Caulerpin	10		-8.43
Mitoxantrone	10		-8.16
Racemosin	10		-8.15
Sig.		1	0.236931
Means for groups in homogeneous subsets are displayed.
a. Uses Harmonic Mean Sample Size = 10.000.
