# Supplementary material for: Green Seaweed Caulerpa racemosa as a Novel Non-Small Cell Lung Cancer Inhibitor in Overcoming Tyrosine Kinase Inhibitor Resistance: An Analysis Employing Network Pharmacology, Molecular Docking, and In Vitro Research
Source: Mar Drugs. 2024 Jun 12;22(6):272. doi: 10.3390/md22060272 (PMC11204876; doi:10.3390/md22060272)
Supplement: Supplementary file 1 [file marinedrugs-22-00272-s001.zip › TABLE S3.xlsx]

## Sheet: Sheet1
Compound	Pubchem ID	Canonical SMILES	IUPAC	Structure	Molecular Weight
Caulerpin	5326018	COC(=O)C1=CC2=C(C(=CC3=C1NC4=CC=CC=C43)C(=O)OC)NC5=CC=CC=C52	dimethyl (2E,13E)-11,22-diazapentacyclo[13.7.0.04,12.05,10.016,21]docosa-1(15),2,4(12),5,7,9,13,16,18,20-decaene-2,13-dicarboxylate		398.4 g/mol
C24H18N2O4	https://pubchem.ncbi.nlm.nih.gov/compound/Caulerpin
Caulersin	10593388	COC(=O)C1=CC2=C(C(=O)C3=C1NC4=CC=CC=C43)NC5=CC=CC=C52	methyl 2-oxo-10,21-diazapentacyclo[12.7.0.03,11.04,9.015,20]henicosa-1(14),3(11),4,6,8,12,15,17,19-nonaene-12-carboxylate		342.3 g/mol
C21H14N2O3	https://pubchem.ncbi.nlm.nih.gov/compound/10593388
Caulerpenyne	5311436	CC(=CC#CC(=CCC(C(=COC(=O)C)C=COC(=O)C)OC(=O)C)C)C	[(1E,3Z,4S,6E)-4-acetyloxy-3-(acetyloxymethylidene)-7,11-dimethyldodeca-1,6,10-trien-8-ynyl] acetate		374.4 g/mol
C21H26O6	https://pubchem.ncbi.nlm.nih.gov/compound/5311436
Racemosin	155148	CC1(C=CC2=C(C3=C(C(=C2O1)OC)OC(=O)C=C3)OC)C	5,10-dimethoxy-2,2-dimethylpyrano[3,2-g]chromen-8-one		288.29 g/mol
C16H16O5	https://pubchem.ncbi.nlm.nih.gov/compound/155148
Hexadecanamide	69421	CCCCCCCCCCCCCCCC(=O)N	hexadecanamide		255.44 g/mol
C16H33NO	https://pubchem.ncbi.nlm.nih.gov/compound/Hexadecanamide
Oleamide	5283387	CCCCCCCCC=CCCCCCCCC(=O)N	(Z)-octadec-9-enamide		281.5 g/mol
C18H35NO	https://pubchem.ncbi.nlm.nih.gov/compound/Oleamide
Ouabain	439501	CC1C(C(C(C(O1)OC2CC(C3(C4C(CCC3(C2)O)C5(CCC(C5(CC4O)C)C6=CC(=O)OC6)O)CO)O)O)O)O	3-[(1R,3S,5S,8R,9S,10R,11R,13R,14S,17R)-1,5,11,14-tetrahydroxy-10-(hydroxymethyl)-13-methyl-3-[(2R,3R,4R,5R,6S)-3,4,5-trihydroxy-6-methyloxan-2-yl]oxy-2,3,4,6,7,8,9,11,12,15,16,17-dodecahydro-1H-cyclopenta[a]phenanthren-17-yl]-2H-furan-5-one		584.7 g/mol
C29H44O12	https://pubchem.ncbi.nlm.nih.gov/compound/Ouabain
Eicosapentaenoic acid	5282847	CCC=CCC=CCC=CCC=CCC=CCCCC(=O)O	(5E,8E,11E,14E,17E)-icosa-5,8,11,14,17-pentaenoic acid		302.5 g/mol
C20H30O2	https://pubchem.ncbi.nlm.nih.gov/compound/Eicosapentaenoic-Acid#section=InChI
Ageratriol	181557	CC(=C)C1CC(C(=C)CCC(C(=C)C(C1)O)O)O	(1R,3S,5S,7R)-2,8-dimethylidene-5-prop-1-en-2-ylcyclodecane-1,3,7-triol		252.35 g/mol
C15H24O3	https://pubchem.ncbi.nlm.nih.gov/compound/181557
